# Supplementary material for: APOBEC3C Suppresses Prostate Cancer by Regulating Key Molecules Involved in Cellular Inflammation, Cell Cycle Arrest, and DNA Damage Response
Source: Cancers (Basel). 2026 Jan 3;18(1):170. doi: 10.3390/cancers18010170 (PMC12785094; doi:10.3390/cancers18010170)
Supplement: Supplementary file 1 [file cancers-18-00170-s001.zip]

Archive with 6 entries (6 files):
- Supplementary Figure S1.tif
- Supplementary Figure S2.tif
- Supplementary Figure S3.tif
- Supplementary Figure S4.tif
- Supplementary Figure S5.tif
- Supplementary Figure S6.pdf
